# Supplementary material for: Burden and Determinants of Pressure Injuries in Adult Hospitalized Patients in Oman: A Multicenter Epidemiological Study
Source: Life (Basel). 2026 Jun 29;16(7):1088. doi: 10.3390/life16071088 (PMC13412731; doi:10.3390/life16071088)
Supplement: Supplementary file 1 [file life-16-01088-s001.zip]

Archive with 2 entries (2 files):
- File S1  STROBE.pdf
- File S2. Analytic procedures in IBM SPSS Statistics.pdf
